# Supplementary material for: High-Fat-Diet Suppressed Ketone Body Utilization for Lipogenic Pathway in Brown Adipose Tissues
Source: Metabolites. 2023 Apr 5;13(4):519. doi: 10.3390/metabo13040519 (PMC10145826; doi:10.3390/metabo13040519)
Supplement: Supplementary file 1 [file metabolites-13-00519-s001.zip]

Archive with 2 entries (2 files):
- Me01_SUPFig1.pdf
- Sup_Table_RE01.pdf
